# Supplementary material for: Cross-Linked Alginate Dialdehyde/Chitosan Hydrogel Encompassing Curcumin-Loaded Bilosomes for Enhanced Wound Healing Activity
Source: Pharmaceutics. 2024 Jan 9;16(1):90. doi: 10.3390/pharmaceutics16010090 (PMC10819348; doi:10.3390/pharmaceutics16010090)
Supplement: Supplementary file 1 [file pharmaceutics-16-00090-s001.zip]

Archive with 1 entries (1 files):
- pharmaceutics-2738294-supplementary.pdf
